# Supplementary material for: COVID Mortality Prediction with Machine Learning Methods: A Systematic Review and Critical Appraisal
Source: J Pers Med. 2021 Sep 7;11(9):893. doi: 10.3390/jpm11090893 (PMC8467935; doi:10.3390/jpm11090893)
Supplement: Supplementary file 1 [file jpm-11-00893-s001.zip]

Archive with 1 entries (1 files):
- jpm-1332822-supplementary.pdf
